# Supplementary material for: Pretreatment with Betablockers, a Potential Predictor of Adverse Cardiovascular Events in Takotsubo Syndrome
Source: Biomedicines. 2022 Feb 16;10(2):464. doi: 10.3390/biomedicines10020464 (PMC8962389; doi:10.3390/biomedicines10020464)
Supplement: Supplementary file 1 [file biomedicines-10-00464-s001.zip]

Archive with 1 entries (1 files):
- biomedicines-1567508-supplementary.pdf
